# Supplementary material for: Intersectionality in healthcare leadership: a scoping review on the career experiences of racially and ethnically minoritised women health professionals
Source: Int J Equity Health. 2025 Sep 30;24:245. doi: 10.1186/s12939-025-02608-x (PMC12487624; doi:10.1186/s12939-025-02608-x)
Supplement: Supplementary file 1 — Supplementary material 1. [file 12939_2025_2608_MOESM1_ESM.zip]

Archive with 2 entries (2 files):
- MEDLINE Search Strategy_Intersectionality in Healthcare Leadership Scoping Review.docx
- Summary of Included Sources_Intersectionality in Healthcare Leadership Scoping Review.docx
